# Supplementary material for: Citizen science data suggest that a novel rig improves landing rate and reduces injury and handling time in recreational angling with artificial lures in Baltic pike (Esox lucius)
Source: PeerJ. 2018 May 17;6:e4744. doi: 10.7717/peerj.4744 (PMC5960582; doi:10.7717/peerj.4744)
Supplement: Data S1 [file peerj-06-4744-s001.xlsx]

## Sheet: Ark1
	LANDING RATES & AMONUT OF DAMAGE ON PIKE IN BRACKISH WATER										Predictor variables:
											Luretypes: 1 = softbait, 2 = hardbaits (jerk/swimbait)
											Rig: 1 = Release-rig with small hooks, 2 = Normal mount with big hooks
											Temperature: 1 = winter (nov-april), 2 = summer (may-october)
											Fisher ID: 1 = Jens Bursell (first author), 2 = angler Søren Beck, 3 = angler Niels Buch Jørgensen, 4 = Michael Boysen
											Outcome variables
											Landed = 1, not landed = 0
											Unhooking time: Measured from time of gripping and having secure hold on the fish (only hand landed fish counted)
											Hookwounds: 1 = Not visible, 2 = small-medium, 3 = large
											Degree of bleeding: 1 = no bleeding, 2 = little bleeding, 3 = large bleeding
	RAW DATA
	PREDICTOR VARIABLES					OUTCOME VARIABLES
	Luretype	Rig	Temperature	Year/month	Fisher ID	Landed/not landed	Unhookingtime (sec)	Hookwound (index 1-3)	Degree of bleeding (index 1-3)
	1	2	2	2013-6	2	1
	1	2	2	2013-6	2	1
	1	2	2	2013-6	2	1
	1	2	2	2013-6	2	1
	1	2	2	2013-6	2	1
	1	2	2	2013-6	2	1
	1	2	2	2013-6	2	1
	1	2	2	2013-6	2	1
	1	2	2	2013-6	2	1
	1	2	2	2013-6	2	1
	1	2	2	2013-6	2	0
	1	2	2	2013-6	2	0
	1	2	2	2013-6	2	0
	1	2	2	2013-6	2	0
	1	2	2	2013-6	2	0
	1	2	2	2013-6	2	0
	1	2	2	2013-6	2	0
	1	2	2	2013-6	2	0
	1	2	2	2013-6	2	0
	1	2	2	2013-6	2	0
	1	2	2	2014-9	1	1
	1	2	2	2014-9	1	0
	1	2	2	2014-9	1	0
	1	2	2	2014-9	1	0
	1	2	2	2014-9	1	0
	1	2	2	2014-9	1	0
	1	2	2	2014-9	1	0
	1	2	2	2014-9	1	1
	1	2	2	2014-9	1	1
	1	2	2	2014-9	1	1
	1	2	2	2014-9	1	1
	1	2	2	2014-9	1	1
	1	2	2	2014-9	1	1
	1	2	2	2014-9	1	0
	1	2	2	2014-9	1	0
	1	2	2	2014-9	1	0
	1	2	2	2014-9	1	0
	1	2	2	2014-9	1	0
	1	2	2	2014-9	1	0
	1	2	2	2014-9	1	0
	1	2	2	2014-9	1	0
	1	2	2	2014-9	1	1
	1	2	2	2014-9	1	0
	1	2	2	2014-9	1	1
	1	2	2	2014-9	1	1
	1	2	2	2014-9	1	0
	1	2	2	2014-9	1	0
	1	2	2	2014-9	1	0
	1	2	2	2014-8	1	1
	1	2	2	2014-8	1	1
	1	2	2	2014-8	1	1
	1	2	2	2014-8	1	1
	1	2	2	2014-8	1	1
	1	2	2	2014-8	1	1
	1	2	2	2014-8	1	1
	1	2	2	2014-8	1	1
	1	2	2	2014-8	1	0
	1	2	2	2014-8	1	0
	1	2	2	2014-8	1	0
	1	2	2	2014-8	1	0
	1	2	2	2014-8	1	0
	1	2	2	2014-8	1	0
	1	2	2	2014-8	1	0
	1	2	2	2014-8	1	0
	1	2	2	2014-8	1	0
	1	2	2	2014-8	1	0
	1	2	2	2014-8	1	0
	1	2	2	2014-8	1	0
	1	2	2	2014-8	1	1
	1	2	2	2014-8	1	1
	1	2	2	2014-8	1	1
	1	2	2	2014-8	1	1
	1	2	2	2014-8	1	1
	1	2	2	2014-8	1	1
	1	2	2	2014-8	1	1
	1	2	2	2014-8	1	1
	1	2	2	2014-8	1	0
	1	2	2	2014-8	1	0
	1	2	2	2014-8	1	0
	1	2	2	2014-8	1	0
	1	2	2	2014-8	1	0
	1	2	2	2014-8	1	0
	1	2	2	2014-8	1	0
	1	2	2	2014-8	1	0
	1	2	2	2014-8	1	0
	1	2	2	2014-8	1	0
	1	2	2	2014-8	1	0
	1	2	2	2014-8	1	0
	1	2	2	2014-8	1	0
	1	2	2	2014-8	1	0
	1	2	2	2014-8	1	0
	1	2	2	2014-8	1	0
	1	2	2	2014-8	1	0
	1	2	2	2014-8	1	1
	1	2	2	2014-8	1	1
	1	2	2	2014-8	1	1
	1	2	2	2014-8	1	1
	1	2	2	2014-8	1	1
	1	2	2	2014-8	1	1
	1	2	2	2014-8	1	1
	1	2	2	2014-8	1	0
	1	2	2	2014-8	1	0
	1	2	2	2014-8	1	0
	1	2	2	2014-8	1	0
	1	2	2	2014-8	1	0
	1	2	2	2014-8	1	0
	1	2	2	2014-8	1	0
	1	2	2	2014-8	1	0
	1	2	2	2014-8	1	0
	1	2	2	2014-8	1	1
	1	2	2	2014-8	1	1
	1	2	2	2014-8	1	1
	1	2	2	2014-8	1	1
	1	2	2	2014-8	1	1
	1	2	2	2014-8	1	1
	1	2	2	2014-8	1	0
	1	2	2	2014-8	1	0
	1	2	2	2014-8	1	0
	1	2	2	2014-8	1	0
	1	2	2	2014-8	1	0
	1	2	2	2014-8	1	0
	1	2	2	2014-9	1	1
	1	2	2	2014-9	1	1
	1	2	2	2014-9	1	1
	1	2	2	2014-9	1	0
	1	2	2	2014-9	1	0
	1	2	2	2014-9	1	0
	1	2	2	2014-9	1	0
	1	2	2	2014-9	1	0
	1	2	2	2014-9	1	0
	1	2	2	2014-9	1	0
	1	2	2	2014-9	1	0
	1	2	2	2014-9	1	1
	1	2	2	2014-9	1	1
	1	2	2	2014-9	1	1
	1	2	2	2014-9	1	1
	1	2	2	2014-9	1	1
	1	2	2	2014-9	1	1
	1	2	2	2014-9	1	0
	1	2	2	2014-9	1	0
	1	2	2	2014-9	1	0
	1	2	2	2014-9	1	0
	1	2	2	2014-9	1	0
	1	2	2	2014-9	1	0
	1	2	2	2014-9	1	1
	1	2	2	2014-9	1	1
	1	2	2	2014-9	1	1
	1	2	2	2014-9	1	1
	1	2	2	2014-9	1	1
	1	2	2	2014-9	1	1
	1	2	2	2014-9	1	1
	1	2	2	2014-9	1	1
	1	2	2	2014-9	1	1
	1	2	2	2014-9	1	1
	1	2	2	2014-9	1	1
	1	2	2	2014-9	1	1
	1	2	2	2014-9	1	0
	1	2	2	2014-9	1	0
	1	2	2	2014-9	1	0
	1	2	2	2014-9	1	0
	1	2	2	2014-9	1	0
	1	2	2	2014-9	1	0
	1	2	2	2014-9	1	0
	1	2	2	2014-9	1	0
	1	2	2	2014-9	1	0
	1	2	2	2014-9	1	0
	1	2	2	2014-9	1	1
	1	2	2	2014-9	1	1
	1	2	2	2014-9	1	1
	1	2	2	2014-9	1	1
	1	2	2	2014-9	1	0
	1	2	2	2014-9	1	0
	1	2	2	2014-9	1	0
	1	2	2	2014-9	1	0
	1	2	2	2014-9	1	0
	1	2	2	2014-9	1	0
	1	2	1	2015-11	1	1
	1	2	1	2015-11	1	1
	1	2	1	2015-11	1	1
	1	2	1	2015-11	1	1
	1	2	1	2015-11	1	1
	1	2	1	2015-11	1	1
	1	2	1	2015-11	1	1
	1	2	1	2015-11	1	1
	1	2	1	2015-11	1	1
	1	2	1	2015-11	1	1
	1	2	1	2015-11	1	1
	1	2	1	2015-11	1	1
	1	2	1	2015-11	1	1
	1	2	1	2015-11	1	1
	1	2	1	2015-11	1	1
	1	2	1	2015-11	1	1
	1	2	1	2015-11	1	1
	1	2	1	2015-11	1	1
	1	2	1	2015-11	1	1
	1	2	1	2015-11	1	1
	1	2	1	2015-11	1	1
	1	2	1	2015-11	1	1
	1	2	1	2015-11	1	1
	1	2	1	2015-11	1	1
	1	2	1	2015-11	1	1
	1	2	1	2015-11	1	1
	1	2	1	2015-11	1	1
	1	2	1	2015-11	1	1
	1	2	1	2015-11	1	1
	1	2	1	2015-11	1	1
	1	2	1	2015-11	1	1
	1	2	1	2015-11	1	1
	1	2	1	2015-11	1	1
	1	2	1	2015-11	1	1
	1	2	1	2015-11	1	1
	1	2	1	2015-11	1	0
	1	2	1	2015-11	1	0
	1	2	1	2015-11	1	0
	1	2	1	2015-11	1	0
	1	2	1	2015-11	1	0
	1	2	1	2015-11	1	0
	1	2	1	2015-11	1	0
	1	2	1	2015-11	1	0
	1	2	1	2015-11	1	0
	1	2	1	2015-11	1	0
	1	2	1	2015-11	1	0
	1	2	1	2015-11	1	0
	1	2	1	2015-11	1	0
	1	2	1	2015-11	1	0
	1	2	1	2015-11	1	0
	1	2	1	2015-11	1	0
	1	2	1	2015-11	1	0
	1	2	1	2015-11	1	0
	1	2	1	2015-11	1	0
	1	2	1	2015-11	1	0
	1	2	1	2015-11	1	0
	1	2	1	2015-11	1	0
	1	2	1	2015-11	1	0
	1	2	1	2015-11	1	0
	1	2	1	2015-11	1	0
	1	2	1	2015-11	1	0
	1	2	1	2015-11	1	0
	1	2	1	2015-11	1	0
	1	2	1	2015-11	1	0
	1	2	1	2015-11	1	0
	1	2	1	2015-11	1	0
	1	2	1	2015-11	1	0
	1	2	1	2015-11	1	0
	1	2	1	2015-11	1	0
	1	2	1	2015-11	1	0
	1	2	1	2015-11	1	0
	1	2	1	2015-11	1	0
	1	2	1	2015-11	1	0
	1	2	1	2015-11	1	0
	1	2	1	2015-11	1	0
	1	2	1	2015-11	1	0
	1	2	1	2015-11	1	0
	1	2	1	2015-11	1	0
	1	2	1	2015-11	1	0
	1	2	1	2015-11	1	0
	1	2	1	2015-11	1	0
	1	2	1	2015-11	3	1	10	2	1
	1	2	1	2015-11	3	1	5	3	1
	1	2	1	2015-11	3	0
	1	2	1	2015-11	3	1
	1	2	1	2015-11	3	1
	1	2	1	2015-11	3	1
	1	2	1	2015-11	3	1
	1	2	1	2015-11	3	1
	1	2	1	2015-11	3	1
	1	2	1	2015-11	3	1
	1	2	1	2015-11	3	0
	1	2	1	2015-11	3	0
	1	2	1	2015-11	3	0
	1	2	1	2015-11	3	0
	1	2	1	2015-11	3	0
	1	2	1	2015-11	3	0
	1	2	1	2015-11	3	0
	1	2	1	2015-11	3	0
	1	2	1	2015-9	4	1
	1	2	1	2015-9	4	1
	1	2	1	2015-9	4	1
	1	2	1	2015-9	4	1
	1	2	1	2015-9	4	1
	1	2	1	2015-9	4	1
	1	2	1	2015-9	4	1
	1	2	1	2015-9	4	1
	1	2	1	2015-9	4	0
	1	2	1	2015-9	4	0
	1	2	1	2015-9	4	0
	1	2	1	2015-9	4	0
	1	2	1	2015-9	4	0
	1	2	1	2015-9	4	0
	1	2	1	2015-9	4	0
	1	2	1	2015-9	4	0
	1	2	1	2015-9	4	0
	1	2	1	2015-9	4	0
	1	2	1	2015-9	4	0
	1	2	1	2015-9	4	0
	1	2	1	2015-9	4	0
	1	2	1	2015-9	4	0
	1	2	1	2015-9	4	0
	1	2	1	2015-9	4	0
	1	2	1	2015-9	4	0
	1	2	1	2015-11	1	1
	1	2	1	2015-11	1	1
	1	2	1	2015-11	1	1
	1	2	1	2015-11	1	1
	1	2	1	2015-11	1	1
	1	2	1	2015-11	1	1
	1	2	1	2015-11	1	1
	1	2	1	2015-11	1	1
	1	2	1	2015-11	1	1
	1	2	1	2015-11	1	1
	1	2	1	2015-11	1	1
	1	2	1	2015-11	1	1
	1	2	1	2015-11	1	1
	1	2	1	2015-11	1	1
	1	2	1	2015-11	1	1
	1	2	1	2015-11	1	1
	1	2	1	2015-11	1	1
	1	2	1	2015-11	1	1
	1	2	1	2015-11	1	1
	1	2	1	2015-11	1	1
	1	2	1	2015-11	1	1
	1	2	1	2015-11	1	1
	1	2	1	2015-11	1	1
	1	2	1	2015-11	1	1
	1	2	1	2015-11	1	1
	1	2	1	2015-11	1	1
	1	2	1	2015-11	1	1
	1	2	1	2015-11	1	1
	1	2	1	2015-11	1	1
	1	2	1	2015-11	1	1
	1	2	1	2015-11	1	1
	1	2	1	2015-11	1	1
	1	2	1	2015-11	1	1
	1	2	1	2015-11	1	1
	1	2	1	2015-11	1	1
	1	2	1	2015-11	1	1
	1	2	1	2015-11	1	1
	1	2	1	2015-11	1	1
	1	2	1	2015-11	1	1
	1	2	1	2015-11	1	1
	1	2	1	2015-11	1	1
	1	2	1	2015-11	1	1
	1	2	1	2015-11	1	1
	1	2	1	2015-11	1	1
	1	2	1	2015-11	1	1
	1	2	1	2015-11	1	1
	1	2	1	2015-11	1	1
	1	2	1	2015-11	1	1
	1	2	1	2015-11	1	1
	1	2	1	2015-11	1	1
	1	2	1	2015-11	1	1
	1	2	1	2015-11	1	1
	1	2	1	2015-11	1	1
	1	2	1	2015-11	1	1
	1	2	1	2015-11	1	1
	1	2	1	2015-11	1	1
	1	2	1	2015-11	1	1
	1	2	1	2015-11	1	1
	1	2	1	2015-11	1	1
	1	2	1	2015-11	1	1
	1	2	1	2015-11	1	1
	1	2	1	2015-11	1	0
	1	2	1	2015-11	1	0
	1	2	1	2015-11	1	0
	1	2	1	2015-11	1	0
	1	2	1	2015-11	1	0
	1	2	1	2015-11	1	0
	1	2	1	2015-11	1	0
	1	2	1	2015-11	1	0
	1	2	1	2015-11	1	0
	1	2	1	2015-11	1	0
	1	2	1	2015-11	1	0
	1	2	1	2015-11	1	0
	1	2	1	2015-11	1	0
	1	2	1	2015-11	1	0
	1	2	1	2015-11	1	0
	1	2	1	2015-11	1	0
	1	2	1	2015-11	1	0
	1	2	1	2015-11	1	0
	1	2	1	2015-11	1	0
	1	2	1	2015-11	1	0
	1	2	1	2015-11	1	0
	1	2	1	2015-11	1	0
	1	2	1	2015-11	1	0
	1	2	1	2015-11	1	0
	1	2	1	2015-11	1	0
	1	2	1	2015-11	1	0
	1	2	1	2015-11	1	0
	1	2	1	2015-11	1	0
	1	2	1	2015-11	1	0
	1	2	1	2015-11	1	0
	1	2	1	2015-11	1	0
	1	2	1	2015-11	1	0
	1	2	1	2015-11	1	0
	1	2	1	2015-11	1	0
	1	2	1	2015-11	1	0
	1	2	1	2015-11	1	0
	1	2	1	2015-11	1	0
	1	2	1	2015-11	1	0
	1	2	1	2015-11	1	0
	1	2	1	2015-11	1	0
	1	2	1	2015-11	1	0
	1	2	1	2015-11	1	0
	1	2	1	2015-11	1	0
	1	2	1	2015-11	1	0
	1	2	1	2015-11	1	0
	1	2	1	2015-11	1	0
	1	2	1	2015-11	1	0
	1	2	1	2015-11	1	0
	1	2	1	2015-11	1	0
	1	2	1	2015-11	1	0
	1	2	1	2015-11	1	0
	1	2	1	2015-11	1	0
	1	2	1	2015-11	1	0
	1	2	1	2015-11	1	0
	1	2	1	2015-11	1	0
	1	2	1	2015-11	1	0
	1	2	1	2015-11	1	0
	1	2	1	2015-11	1	0
	1	2	1	2015-11	1	0
	1	2	1	2015-11	1	0
	1	2	1	2015-11	1	0
	1	2	1	2015-11	1	0
	1	2	1	2015-11	1	0
	1	2	1	2015-11	1	0
	1	2	1	2015-11	1	0
	1	2	1	2015-11	1	0
	1	2	1	2015-11	1	0
	1	2	1	2015-11	1	0
	1	2	1	2015-11	1	0
	1	2	1	2015-11	1	0
	2	2	1	2013-11	1	1	21	2	3
	2	2	1	2013-11	1	1	3	2	1
	2	2	1	2013-11	1	1	120	3	3
	2	2	1	2013-11	1	1	3	1	1
	2	2	1	2013-11	1	1	37	2	3
	2	2	1	2013-11	1	1	5	1	1
	2	2	1	2013-11	1	0
	2	2	1	2013-11	1	0
	2	2	1	2013-11	1	0
	2	2	1	2013-11	1	0
	2	2	1	2013-11	1	0
	2	2	1	2013-11	1	0
	2	2	1	2013-11	1	0
	2	2	1	2013-11	1	0
	2	2	1	2013-11	1	1
	2	2	1	2013-11	1	1
	2	2	1	2013-11	1	0
	2	2	1	2013-11	1	0
	2	2	1	2013-11	1	0
	2	2	1	2013-11	1	0
	2	2	2	2014-9	1	1	10	2	3
	2	2	2	2014-9	1	1	10	2	1
	2	2	2	2014-9	1	1	8	2	1
	2	2	2	2014-9	1	1	5	1	1
	2	2	2	2014-9	1	1	35	2	1
	2	2	2	2014-9	1	0
	2	2	2	2014-9	1	0
	2	2	2	2014-9	1	0
	2	2	2	2014-9	1	0
	2	2	1	2014-11	1	1	32	3	1
	2	2	1	2014-11	1	1	3	3	3
	2	2	1	2014-11	1	1	3	2	1
	2	2	1	2014-11	1	1	14	2	1
	2	2	1	2014-11	1	1	6	2	1
	2	2	1	2014-11	1	1	6	3	1
	2	2	1	2014-11	1	1	2	1	1
	2	2	1	2014-11	1	0
	2	2	1	2014-11	1	0
	2	2	1	2014-11	1	0
	2	2	1	2014-11	1	0
	2	2	1	2014-11	1	0
	2	2	1	2014-11	1	0
	2	2	1	2014-11	1	0
	2	2	1	2013-11	1	1	35	2	2
	2	2	1	2014-10	1	1
	2	2	1	2014-10	1	1
	2	2	1	2014-10	1	1
	2	2	1	2014-10	1	1
	2	2	1	2014-10	1	1
	2	2	1	2014-10	1	1
	2	2	1	2014-10	1	1
	2	2	1	2014-10	1	1
	2	2	1	2014-10	1	1
	2	2	1	2014-10	1	1
	2	2	1	2014-10	1	1
	2	2	1	2014-10	1	1
	2	2	1	2014-10	1	1
	2	2	1	2014-10	1	1
	2	2	1	2014-10	1	1
	2	2	1	2014-10	1	1
	2	2	1	2014-10	1	1
	2	2	1	2014-10	1	1
	2	2	1	2014-10	1	1
	2	2	1	2014-10	1	1
	2	2	1	2014-10	1	1
	2	2	1	2014-10	1	1
	2	2	1	2014-10	1	1
	2	2	1	2014-10	1	1
	2	2	1	2014-10	1	1
	2	2	1	2014-10	1	1
	2	2	1	2014-10	1	1
	2	2	1	2014-10	1	1
	2	2	1	2014-10	1	1
	2	2	1	2014-10	1	1
	2	2	1	2014-10	1	0
	2	2	1	2014-10	1	0
	2	2	1	2014-10	1	0
	2	2	1	2014-10	1	0
	2	2	1	2014-10	1	0
	2	2	1	2014-10	1	0
	2	2	1	2014-10	1	0
	2	2	1	2014-10	1	0
	2	2	1	2014-10	1	0
	2	2	1	2014-10	1	0
	2	2	1	2014-10	1	0
	2	2	1	2014-10	1	0
	2	2	1	2014-10	1	0
	2	2	1	2014-10	1	0
	2	2	1	2014-10	1	0
	2	2	1	2014-10	1	0
	2	2	1	2014-10	1	0
	2	2	1	2014-10	1	0
	2	2	1	2014-10	1	0
	2	2	1	2014-10	1	0
	2	2	1	2014-10	1	0
	2	2	1	2014-10	1	0
	2	2	1	2014-10	1	0
	2	2	1	2014-10	1	0
	2	2	1	2014-10	1	0
	2	2	1	2014-10	1	0
	2	2	1	2014-10	1	0
	2	2	1	2014-10	1	0
	2	2	1	2014-10	1	0
	2	2	1	2014-10	1	0
	2	2	1	2014-10	1	0
	2	2	1	2014-10	1	0
	2	2	1	2014-10	1	0
	2	2	1	2014-10	1	0
	2	2	1	2014-10	1	0
	2	2	1	2014-10	1	0
	2	2	1	2014-10	1	0
	2	2	2	2014-8	1	1
	2	2	2	2014-8	1	1
	2	2	2	2014-8	1	1
	2	2	2	2014-8	1	1
	2	2	2	2014-8	1	1
	2	2	2	2014-8	1	1
	2	2	2	2014-8	1	1
	2	2	2	2014-8	1	0
	2	2	2	2014-8	1	0
	2	2	2	2014-8	1	0
	2	2	2	2014-8	1	0
	2	2	2	2014-8	1	0
	2	2	2	2014-8	1	0
	2	2	2	2014-8	1	0
	2	2	2	2014-9	1	1
	2	2	2	2014-9	1	1
	2	2	2	2014-9	1	1
	2	2	2	2014-9	1	1
	2	2	2	2014-9	1	1
	2	2	2	2014-9	1	1
	2	2	2	2014-9	1	1
	2	2	2	2014-9	1	1
	2	2	2	2014-9	1	1
	2	2	2	2014-9	1	1
	2	2	2	2014-9	1	1
	2	2	2	2014-9	1	0
	2	2	2	2014-9	1	0
	2	2	2	2014-9	1	0
	2	2	2	2014-9	1	0
	2	2	2	2014-9	1	0
	2	2	2	2014-9	1	0
	2	2	2	2014-9	1	0
	2	2	2	2014-9	1	0
	2	2	2	2014-9	1	0
	2	2	2	2014-9	1	0
	2	2	2	2014-9	1	0
	2	2	2	2014-9	1	0
	2	2	2	2014-9	1	0
	2	2	1	2014-11	1	1	15	2	1
	2	2	1	2014-11	1	1	12	3	2
	2	2	1	2014-11	1	0
	2	2	1	2014-12	1	1	12	2	1
	2	2	1	2014-12	1	1	3	3	2
	2	2	1	2014-12	1	0
	2	2	1	2014-12	1	1	10	2	1
	2	2	2	2015-5	1	1
	2	2	2	2015-5	1	1
	2	2	2	2015-5	1	1
	2	2	2	2015-5	1	1
	2	2	2	2015-5	1	1
	2	2	2	2015-5	1	1
	2	2	2	2015-5	1	1
	2	2	2	2015-5	1	0
	2	2	2	2015-5	1	0
	2	2	2	2015-5	1	0
	2	2	2	2015-5	1	0
	2	2	2	2015-5	1	0
	2	2	2	2015-5	1	0
	2	2	2	2015-5	1	0
	2	2	2	2015-5	1	1
	2	2	2	2015-5	1	1
	2	2	2	2015-5	1	1
	2	2	2	2015-5	1	0
	2	2	2	2015-5	1	0
	2	2	2	2015-5	1	0
	2	2	2	2015-9	3	1
	2	2	2	2015-9	3	1
	2	2	2	2015-9	3	1
	2	2	2	2015-9	3	1
	2	2	2	2015-9	3	1
	2	2	2	2015-9	3	1
	2	2	2	2015-9	3	1
	2	2	2	2015-9	3	0
	2	2	2	2015-9	3	0
	2	2	2	2015-9	3	0
	2	2	2	2015-9	3	0
	2	2	2	2015-9	3	0
	2	2	2	2015-9	3	0
	2	2	2	2015-9	3	0
	2	2	2	2015-9	3	0
	2	2	2	2015-9	3	0
	1	1	2	2016-10	1	1	9	1	1
	1	1	2	2016-10	1	1	1	1	1
	1	1	2	2016-10	1	1	3	1	1
	1	1	2	2016-10	1	1	1	1	1
	1	1	2	2016-10	1	1	1	1	1
	1	1	2	2016-10	1	1	2	1	1
	1	1	2	2016-10	1	1	5	2	1
	1	1	2	2016-10	1	1	1	1	1
	1	1	2	2016-10	1	0
	1	1	2	2016-8	1	1
	1	1	2	2016-8	1	1
	1	1	2	2016-8	1	1
	1	1	2	2016-8	1	1
	1	1	2	2016-8	1	1
	1	1	2	2016-8	1	1
	1	1	2	2016-8	1	1
	1	1	2	2016-8	1	1
	1	1	2	2016-8	1	1
	1	1	2	2016-8	1	1
	1	1	2	2016-8	1	0
	1	1	2	2016-8	1	0
	1	1	2	2016-8	1	1
	1	1	2	2016-8	1	1
	1	1	2	2016-8	1	1
	1	1	2	2016-8	1	1
	1	1	2	2016-8	1	0
	1	1	2	2016-8	1	1
	1	1	2	2016-8	1	1
	1	1	2	2016-8	1	1
	1	1	2	2016-8	1	0
	1	1	2	2016-9	1	1
	1	1	2	2016-9	1	1
	1	1	2	2016-9	1	1
	1	1	2	2016-9	1	1
	1	1	2	2016-9	1	1
	1	1	2	2016-9	1	1
	1	1	2	2016-9	1	1
	1	1	2	2016-9	1	1
	1	1	2	2016-9	1	0
	1	1	2	2016-9	1	0
	1	1	1	2016-12	1	1
	1	1	1	2016-12	1	1
	1	1	1	2016-12	1	1
	1	1	1	2016-12	1	1
	1	1	1	2016-12	1	1
	1	1	1	2016-12	1	1
	1	1	1	2016-12	1	1
	1	1	1	2016-12	1	0
	1	1	1	2017-2	1	1
	1	1	1	2017-2	1	1
	1	1	1	2017-2	1	1
	1	1	1	2017-2	1	1
	1	1	1	2017-2	1	1
	1	1	1	2017-2	1	1
	1	1	1	2017-2	1	1
	1	1	1	2017-2	1	1
	1	1	1	2017-2	1	1
	1	1	1	2017-2	1	0
	1	1	1	2017-2	1	0
	1	1	1	2017-2	1	1
	1	1	1	2017-2	1	1
	1	1	1	2017-2	1	1
	1	1	1	2017-2	1	1
	1	1	1	2017-2	1	1
	1	1	1	2017-2	1	1
	1	1	1	2017-2	1	1
	1	1	1	2017-2	1	1
	1	1	1	2017-2	1	1
	1	1	1	2017-2	1	0
	1	1	1	2017-2	1	1
	1	1	1	2017-2	1	1
	1	1	1	2017-2	1	1
	1	1	1	2017-2	1	1
	1	1	1	2017-2	1	1
	1	1	1	2017-2	1	1
	1	1	1	2017-2	1	1
	1	1	1	2017-2	1	1
	1	1	1	2017-3	1	1
	1	1	1	2017-3	1	1
	1	1	1	2017-3	2	1
	1	1	1	2017-3	2	1
	1	1	1	2017-3	2	1
	1	1	1	2017-3	2	1
	1	1	1	2017-3	2	1
	1	1	1	2017-3	2	1
	1	1	1	2017-3	2	1
	1	1	1	2017-3	2	1
	1	1	1	2017-3	2	1
	1	1	1	2017-3	2	1
	1	1	1	2017-3	2	1
	1	1	1	2017-3	2	1
	1	1	1	2017-3	2	1
	1	1	1	2017-3	2	0
	1	1	1	2017-3	2	0
	2	1	1	2016-2	2	1	6	2	1
	2	1	1	2016-2	2	1	1	1	1
	2	1	1	2016-2	2	1	2	1	1
	2	1	1	2016-2	2	1	3	1	1
	2	1	1	2016-2	2	1	1	1	1
	2	1	1	2016-2	2	1	8	1	1
	2	1	1	2016-2	2	1	11	2	2
	2	1	1	2016-2	2	1	1	1	1
	2	1	1	2016-2	2	1	1	1	1
	2	1	1	2016-2	2	1	3	1	1
	2	1	1	2016-2	2	1	2	1	1
	2	1	1	2016-2	2	1	1	1	1
	2	1	1	2016-2	2	1	5	2	1
	2	1	1	2016-2	2	1	2	1	1
	2	1	1	2016-2	2	1	3	1	1
	2	1	1	2016-2	2	1	3	1	1
	2	1	1	2016-2	2	1	1	1	1
	2	1	1	2016-2	2	1	4	1	1
	2	1	1	2016-2	2	1	5	1	1
	2	1	1	2016-2	2	1	7	1	1
	2	1	1	2016-2	2	1	12	2	1
	2	1	1	2016-2	2	1	1	1	1
	2	1	1	2016-2	2	1	3	1	1
	2	1	1	2016-2	2	1	2	1	1
	2	1	1	2016-2	2	1	1	1	1
	2	1	1	2016-2	2	1	4	1	1
	2	1	1	2016-2	2	1	13	1	1
	2	1	1	2016-2	2	1	6	1	2
	2	1	1	2016-2	2	0
	2	1	1	2016-2	2	0
	2	1	1	2016-2	2	0
	2	1	1	2016-2	2	0
	2	1	1	2016-2	1	0
	2	1	1	2016-3	1	1
	2	1	1	2016-3	1	1
	2	1	2	2016-9	1	1	2	1	1
	2	1	2	2016-9	1	1	3	1	1
	2	1	2	2016-9	1	1	1	1	1
	2	1	2	2016-9	1	1	2	1	1
	2	1	2	2016-9	1	1	5	1	1
	2	1	2	2016-9	1	1	6	1	1
	2	1	2	2016-9	1	1	1	1	1
	2	1	2	2016-9	1	0
	2	1	2	2016-9	1	1	6	1	1
	2	1	2	2016-9	1	1	1	1	1
	2	1	2	2016-9	1	1	5	1	1
	2	1	2	2016-9	1	1	6	2	1
	2	1	2	2016-9	1	1	3	2	1
	2	1	2	2016-9	1	1	3	1	1
	2	1	2	2016-9	1	1	6	1	1
	2	1	2	2016-9	1	1	4	1	1
	2	1	2	2016-9	1	0
	2	1	2	2016-9	1	0
	2	1	2	2016-9	1	1	8	1	1
	2	1	2	2016-9	1	1	3	1	1
	2	1	2	2016-9	1	1	1	1	1
	2	1	2	2016-9	1	1	7	2	1
	2	1	2	2016-9	1	1	6	2	1
	2	1	2	2016-9	1	0	1	1	1
	2	1	2	2016-9	1	0
